# Supplementary material for: Augmentation Therapies as Treatments for Coexisting Somatic Problems in Schizophrenia—A Systematic Review
Source: J Clin Med. 2023 Jun 12;12(12):4012. doi: 10.3390/jcm12124012 (PMC10299654; doi:10.3390/jcm12124012)
Supplement: Supplementary file 1 [file jcm-12-04012-s001.zip]

Archive with 1 entries (1 files):
- jcm-2373522-supplementary.pdf
